# Supplementary material for: ESKAPE Act Plus: Pathway Activation Analysis for Bacterial Pathogens
Source: mSystems. 2022 Oct 19;7(6):e00468-22. doi: 10.1128/msystems.00468-22 (PMC9764987; doi:10.1128/msystems.00468-22)
Supplement: TABLE S1 [file msystems.00468-22-s0001.xlsx]

## Sheet: Sheet1
Species	Strain	Data Source	KEGG % match	GO % match	KEGG sig	GO sig	Confirm Literature?	Reference DOI
Acinetobacter baumannii	AYE	Array Express E-MTAB-4049	99.23	98.2586	2	7	YES	https://doi.org/10.1128/mBio.00430-16
Acinetobacter baumannii	MDR-ZJ06	PRIDE PXD005265	1.91755	2.70982	0	0	N/A	https://doi.org/10.3389/fcimb.2017.00045
Bacteroides fragilis	NCTC 9343	Dr. Ross (Dartmouth), unpublished data	72.6415	74.5763	4	15	No publication
Bacteroides ovatus	3725 D1 iv	Dr. Ross (Dartmouth), unpublished data	100	99.0243	0	4	No publication
Bacteroides thetaiotaomicron	VPI-5482	NCBI GEO GSE147071	99.4278	99.7187	0	8	YES	https://doi.org/10.1038/s41564-020-0746-5
Clostridioides difficile	630	NCBI GEO GSE152515	99.9005	99.6915	2	6	YES	https://doi.org/10.1128/mSphere.00728-20
Clostridioides difficile	R20291	NCBI GEO GSE158225	95.7289	97.7321	0	0	No publication
Escherichia coli	BL21(DE3)	NCBI GEO GSE135698	68.6136	68.0295	0	0	N/A	https://doi.org/10.1007/s00253-020-10652-6
Escherichia coli	O157:H7 EDL933	NCBI GEO GSE85950	93.0845	91.4877	0	0	N/A	https://doi.org/10.1007/s00203-016-1291-8
Escherichia coli	K-12 W3110	NCBI GEO GSE78756	89.1995	83.3937	13	33	YES	https://doi.org/10.1016/j.cels.2016.08.013
Escherichia coli	K-12 MG1655	NCBI GEO GSE158959	67.8947	72.2832	1	0	NO	https://doi.org/10.1186/s13068-020-01825-6
Escherichia coli	O157:H7 Sakai	NCBI GEO GSE125633	57.7389	50.1657	1	1	No publication
Enterococcus faecium	DO	PRIDE PXD008801	23.1405	14.7752	10	16	YES	https://doi.org/10.1016/j.jprot.2018.05.017
Enterobacter cloacae	ATCC 13047	NCBI GEO GSE127802	92.233	95.3819	13	19	YES	https://doi.org/10.1111/mmi.14240
Klebsiella pneumoniae	MGH 78578	NCBI GEO GSE110628	35.2182	37.0128	7	10	YES	https://doi.org/10.1128/IAI.00135-18
Pseudomonas aeruginosa	PAO1	PRIDE PXD011792	33.1322	21.0561	6	16	YES	https://doi.org/10.1021/acs.jproteome.9b00122
Pseudomonas aeruginosa	UCBPP-PA14	ESKAPE Act PLUS Example Data File	80.1578	71.6872	35	28	YES	https://doi.org/10.1073/pnas.2105370118
Staphylococcus aureus	USA300 FPR3757	NCBI GEO GSE99563	99.6781	98.1853	7	7	YES	https://doi.org/10.3389/fmicb.2017.01273
Staphylococcus aureus	COL	NCBI GEO GSE31342	98.3498	96.5601	0	0	N/A	https://doi.org/10.1371/journal.pone.0034037
Staphylococcus aureus	Newman	NCBI GEO GSE75731	95.1595	95.9473	0	0	N/A	https://doi.org/10.1038/ncomms11000
Staphylococcus aureus	NCTC8325	NCBI GEO GSE12340	96.063	94.9355	3	7	YES	https://doi.org/10.1128/jb.01492-08
Streptococcus sanguinis	SK36	NCBI GEO GSE97218	100	99.9458	6	3	YES	https://doi.org/10.1099/mic.0.000595
